# Supplementary material for: Association of Dipstick Proteinuria with Long-Term Mortality among Patients with Hypertensive Crisis in the Emergency Department
Source: J Pers Med. 2022 Jun 14;12(6):971. doi: 10.3390/jpm12060971 (PMC9225554; doi:10.3390/jpm12060971)
Supplement: Supplementary file 1 [file jpm-12-00971-s001.zip]

Archive with 1 entries (1 files):
- jpm-1763729-supplementary.pdf
